# Supplementary material for: Fast Colorimetric Detection of H2O2 and Glucose: A Way Based on Magnetic Nanoparticles Composed of Fe3(PO4)2·8H2O Isolated from Burkholderia cepacia CG-1
Source: Int J Mol Sci. 2024 Nov 21;25(23):12518. doi: 10.3390/ijms252312518 (PMC11641181; doi:10.3390/ijms252312518)
Supplement: Supplementary file 1 [file ijms-25-12518-s001.zip]

Archive with 1 entries (1 files):
- ijms-3251002-supplementary.pdf
